# Supplementary material for: Seasonal dynamics of Phlebotomus neglectus (Diptera: Psychodidae) in cave microhabitats in Romania and the rediscovery of Sergentomyia minuta (Rondani, 1843) after 50 years
Source: Parasit Vectors. 2021 Sep 15;14:476. doi: 10.1186/s13071-021-04985-y (PMC8442371; doi:10.1186/s13071-021-04985-y)
Supplement: Supplementary file 1 — Additional file 1: Table S1. Sampling data and sand fly species results of the current study. [file 13071_2021_4985_MOESM1_ESM.xlsx]

## Sheet: Sheet1
Sampling number	Total specimens/Trapping	Collection date	Captured sandlfies	Total males	Total females	Trap Type	Phlebotomus neglectus		Sergentomyia minuta		Phlebotomus balcanicus		Observations
							Male	Female	Male	Female	Male	Female
1	0	21.05.20	0	0	0	ST	0	0	0	0	0	0
		21.05.20	0	0	0	CDC	0	0	0	0	0	0
		22.05.20	0	0	0	ST	0	0	0	0	0	0
		22.05.20	0	0	0	CDC	0	0	0	0	0	0
2	0	11.06.20	0	0	0	ST	0	0	0	0	0	0
		11.06.20	0	0	0	CDC	0	0	0	0	0	0
		12.06.20	0	0	0	ST	0	0	0	0	0	0
		12.06.20	0	0	0	CDC	0	0	0	0	0	0
3	53	02.07.20	3	0	3	ST	0	2	0	1	0	0
		02.07.20	21	21	0	CDC	21	0	0	0	0	0
		03.07.20	0	0	0	ST	0	0	0	0	0	0
		03.07.20	29	27	2	CDC	27	2	0	0	0	0
4	289	16.07.20	28	9	19	ST	9	18	0	0	0	1
		16.07.20	64	27	37	CDC	27	37	0	0	0	0
		17.07.20	37	6	31	ST	5	31	1	0	0	0	1 blood-fed female
		17.07.20	160	41	119	CDC	41	119	0	0	0	0	4 blood-fed females
5	202	23.07.20	28	6	22	ST	6	22	0	0	0	0	1 blood-fed female
		23.07.20	50	10	40	CDC	10	40	0	0	0	0
		24.07.20	10	2	8	ST	2	8	0	0	0	0
		24.07.20	114	24	90	CDC	24	90	0	0	0	0	2 blood-fed females
6	123	30.07.20	14	1	13	ST	1	13	0	0	0	0
		30.07.20	31	18	13	CDC	18	13	0	0	0	0	1 blood-fed female
		31.07.20	6	2	4	ST	2	4	0	0	0	0
		31.07.20	72	62	10	CDC	62	10	0	0	0	0	1 blood-fed female
7	65	06.08.20	3	2	1	ST	2	1	0	0	0	0
		06.08.20	22	13	9	CDC	13	9	0	0	0	0	1 blood-fed female
		07.08.20	6	4	2	ST	4	2	0	0	0	0
		07.08.20	34	23	11	CDC	23	11	0	0	0	0	2 blood-fed females
8	56	13.08.20	8	4	4	ST	4	4	0	0	0	0
		13.08.20	23	9	14	CDC	9	14	0	0	0	0	2 blood-fed females
		14.08.20	6	6	0	ST	6	0	0	0	0	0
		14.08.20	19	13	6	CDC	13	6	0	0	0	0
9	19	27.08.20	6	3	3	ST	3	3	0	0	0	0
		27.08.20	4	3	1	CDC	3	1	0	0	0	0
		28.08.20	1	1	0	ST	1	0	0	0	0	0
		28.08.20	8	6	2	CDC	6	2	0	0	0	0	1 blood-fed female
10	14	10.09.20	2	1	1	ST	1	1	0	0	0	0
		10.09.20	5	2	3	CDC	2	3	0	0	0	0
		11.09.20	3	0	3	ST	0	3	0	0	0	0
		11.09.20	4	3	1	CDC	3	1	0	0	0	0	1 blood-fed female
11	1	24.09.20	1	1	0	ST	1	0	0	0	0	0
		24.09.20	0	0	0	CDC	0	0	0	0	0	0
		25.09.20	0	0	0	ST	0	0	0	0	0	0
		25.09.20	0	0	0	CDC	0	0	0	0	0	0
12	0	07.10.20	0	0	0	ST	0	0	0	0	0	0
		07.10.20	0	0	0	CDC	0	0	0	0	0	0
		08.10.20	0	0	0	ST	0	0	0	0	0	0
		08.10.20	0	0	0	CDC	0	0	0	0	0	0
