# Supplementary material for: Seasonal dynamics of Phlebotomus neglectus (Diptera: Psychodidae) in cave microhabitats in Romania and the rediscovery of Sergentomyia minuta (Rondani, 1843) after 50 years
Source: Parasit Vectors. 2021 Sep 15;14:476. doi: 10.1186/s13071-021-04985-y (PMC8442371; doi:10.1186/s13071-021-04985-y)
Supplement: Supplementary file 2 — Additional file 2: Table S2. Records of the climatic parameters for each day of the sampling period included in the current study. [file 13071_2021_4985_MOESM2_ESM.xlsx]

## Sheet: Sheet1
Sampling date	T° Min	T° Max	T° Avg	RH% Avg	Obs.	Sandflies
15.05.20	11	27	21	70
16.05.20	14	25	20	70
17.05.20	12	25	20	63
18.05.20	12	26	19	61
19.05.20	13	25	19	48
20.05.20	14	28	22	48
21.05.20	13	27	16	62	Sampling night	Absent
22.05.20	7	18	17	60	Sampling night	Absent
23.05.20	7	19	17	48
24.05.20	7	23	18	62
25.05.20	6	23	16	62
26.05.20	8	19	15	62
27.05.20	7	20	15	62
28.05.20	6	20	14	68
29.05.20	7	22	16	70
30.05.20	8	21	15	68
31.05.20	10	22	15	65
01.06.20	11	23	17	58
02.06.20	10	21	17	58
03.06.20	6	17	11	82
04.06.20	7	22	17	64
05.06.20	10	29	20	52
06.06.20	14	32	23	50
07.06.20	15	28	23	46
08.06.20	15	27	20	70
09.06.20	14	30	14	58
10.06.20	16	31	15	52
11.06.20	15	30	24	50	Sampling night	Absent
12.06.20	15	27	21	61	Sampling night	Absent
13.06.20	15	27	21	64
14.06.20	16	27	22	70
15.06.20	18	24	20	82
16.06.20	17	23	20	82
17.06.20	17	24	21	78
18.06.20	17	25	20	76
19.16.20	18	26	21	78
20.06.20	16	26	22	79
21.06.20	17	28	22	64
22.06.20	17	26	23	66
23.06.20	18	25	23	62
24.06.20	17	26	24	60
25.06.20	16	27	23	65
26.06.20	17	28	23	64
27.06.20	17	29	23	58
28.06.20	15	30	24	50
29.06.20	18	31	25	48
30.06.20	18	35	27	42
01.07.10	19	34	27	48
02.07.20	17	32	25	58	Sampling night	Present
03.07.20	18	32	25	52	Sampling night	Present
04.07.20	18	33	25	52
05.07.20	19	34	27	56
06.07.20	20	33	26	52
07.07.20	20	33	28	50
08.07.20	16	30	25	48
09.07.20	15	27	22	48
10.07.20	15	28	23	51
11.07.20	15	30	24	51
12.07.20	16	30	24	56
13.07.20	12	32	22	52
14.07.20	12	25	19	56
15.07.20	12	25	20	52
16.07.20	13	28	22	48	Sampling night	Present
17.07.20	14	29	23	46	Sampling night	Present
18.07.20	14	31	23	48
19.07.20	15	32	22	48
20.07.20	15	31	23	62
21.07.20	15	28	22	60
22.07.20	16	32	25	58
23.07.20	17	32	25	56	Sampling night	Present
24.07.20	16	32	24	52	Sampling night	Present
25.07.20	15	32	24	52
26.07.20	15	33	24	52
27.07.20	16	34	25	48
28.07.20	17	35	27	40
29.07.20	19	35	29	38
30.07.20	20	37	30	38	Sampling night	Present
31.07.20	19	38	30	36	Sampling night	Present
01.08.20	19	38	29	38
02.08.20	19	32	26	50
03.08.20	14	30	23	52
04.08.20	14	30	22	54
05.08.20	15	31	22	56
06.08.20	15	33	23	58	Sampling night	Present
07.08.20	15	33	23	56	Sampling night	Present
08.08.20	15	36	27	50
09.08.20	17	36	27	48
10.08.20	16	32	26	45
11.08.20	15	33	25	40
12.08.20	17	33	26	38
13.08.20	16	32	24	38	Sampling night	Present
14.08.20	16	32	24	58	Sampling night	Present
15.08.20	17	33	25	59
16.08.20	18	30	23	50
17.08.20	13	29	22	52
18.08.20	12	31	22	52
19.08.20	13	33	24	52
20.08.20	15	33	25	52
21.08.20	16	29	23	58
22.08.20	17	34	27	42
23.08.20	18	34	27	50
24.08.20	16	34	27	60
25.08.20	15	33	23	62
26.08.20	16	32	23	58
27.08.20	17	31	25	48	Sampling night	Present
28.08.20	17	34	27	40	Sampling night	Present
29.08.20	16	33	23	52
30.08.20	15	34	23	62
31.08.20	16	36	23	61
01.09.20	15	36	25	48
02.09.20	13	35	25	40
03.09.20	13	35	26	42
04.09.20	19	35	27	40
05.09.20	14	22	18	82
06.09.20	13	27	22	50
07.09.20	16	30	25	48
08.09.20	17	33	26	48
09.09.20	15	29	23	50
10.09.20	14	30	23	50	Sampling night	Present
11.09.20	14	32	23	52	Sampling night	Present
12.09.20	14	32	23	62
13.09.20	15	32	24	42
14.09.20	13	33	25	38
15.09.20	13	34	25	38
16.09.20	15	30	22	50
17.09.20	13	31	22	60
18.09.20	13	31	22	72
19.09.20	9	25	18	38
20.09.20	6	22	14	56
21.09.20	7	25	15	58
22.09.20	9	26	16	60
23.09.20	10	26	17	62
24.09.20	16	30	20	62	Sampling night	Present
25.09.20	16	32	22	64	Sampling night	Absent
26.09.20	17	32	22	62
27.09.20	13	28	20	56
28.09.20	13	26	18	50
29.09.20	14	26	18	70
30.09.20	13	24	17	58
01.10.20	11	22	16	54
02.10.20	10	22	16	60
03.10.20	10	27	19	60
04.10.20	14	28	20	64
05.10.20	16	28	20	64
06.10.20	17	32	22	62
07.10.20	17	32	22	58	Sampling night	Absent
08.10.20	17	32	22	58	Sampling night	Absent
